# Supplementary material for: Comparative Analysis of Key Odorants and Aroma Characteristics in Hot-Pressed Yellow Horn (Xanthoceras sorbifolia bunge) Seed Oil Via Gas Chromatography–Ion Mobility Spectrometry and Gas Chromatography–Olfactory-Mass Spectrometry
Source: Foods. 2023 Aug 23;12(17):3174. doi: 10.3390/foods12173174 (PMC10487206; doi:10.3390/foods12173174)
Supplement: Supplementary file 1 [file foods-12-03174-s001.zip]

Archive with 1 entries (1 files):
- foods-2515557-supplementary/foods-2515557-supplementary.pdf
